# Supplementary material for: Hard time to be parents? Sea urchin fishery shifts potential reproductive contribution of population onto the shoulders of the young adults
Source: PeerJ. 2017 Mar 8;5:e3067. doi: 10.7717/peerj.3067 (PMC5345490; doi:10.7717/peerj.3067)
Supplement: Supplemental Information 10 — This dataset contains the SST values registered at both zones during the surveyed year. NaN, no data. [file peerj-05-3067-s010.xls]

## Sheet: Su Pallosu Bay
Date	T°C
2013-06-01	NaN
2013-06-02	16.23
2013-06-03	16.57
2013-06-04	NaN
2013-06-05	17.45
2013-06-06	NaN
2013-06-07	18.21
2013-06-08	18.09
2013-06-09	NaN
2013-06-10	NaN
2013-06-11	NaN
2013-06-12	NaN
2013-06-13	NaN
2013-06-14	19.96
2013-06-15	20.88
2013-06-16	21.43
2013-06-17	NaN
2013-06-18	21
2013-06-19	21.27
2013-06-20	21.19
2013-06-21	21.51
2013-06-22	20.73
2013-06-23	20.41
2013-06-24	NaN
2013-06-25	NaN
2013-06-26	NaN
2013-06-27	19.61
2013-06-28	19.36
2013-06-29	NaN
2013-06-30	NaN
2013-07-01	19.37
2013-07-02	20.5
2013-07-03	NaN
2013-07-04	NaN
2013-07-05	NaN
2013-07-06	21.44
2013-07-07	21.24
2013-07-08	NaN
2013-07-09	22.57
2013-07-10	NaN
2013-07-11	23.15
2013-07-12	NaN
2013-07-13	23.98
2013-07-14	NaN
2013-07-15	23.77
2013-07-16	NaN
2013-07-17	24.09
2013-07-18	24.65
2013-07-19	NaN
2013-07-20	24.44
2013-07-21	NaN
2013-07-22	23.6
2013-07-23	24.69
2013-07-24	24.56
2013-07-25	24.89
2013-07-26	24.77
2013-07-27	25
2013-07-28	NaN
2013-07-29	26.3
2013-07-30	NaN
2013-07-31	NaN
2013-08-01	25.64
2013-08-02	NaN
2013-08-03	26.02
2013-08-04	NaN
2013-08-05	25.22
2013-08-06	NaN
2013-08-07	26.73
2013-08-08	26.12
2013-08-09	NaN
2013-08-10	25.49
2013-08-11	25
2013-08-12	25.09
2013-08-13	25.44
2013-08-14	24.9
2013-08-15	NaN
2013-08-16	24.94
2013-08-17	24.91
2013-08-18	25.1
2013-08-19	25.46
2013-08-20	NaN
2013-08-21	24.54
2013-08-22	24
2013-08-23	23.67
2013-08-24	23.82
2013-08-25	24.45
2013-08-26	NaN
2013-08-27	NaN
2013-08-28	23.32
2013-08-29	NaN
2013-08-30	23.41
2013-08-31	NaN
2013-09-01	NaN
2013-09-02	24.24
2013-09-03	NaN
2013-09-04	24.77
2013-09-05	NaN
2013-09-06	23.98
2013-09-07	NaN
2013-09-08	NaN
2013-09-09	NaN
2013-09-10	NaN
2013-09-11	24.55
2013-09-12	NaN
2013-09-13	NaN
2013-09-14	NaN
2013-09-15	NaN
2013-09-16	NaN
2013-09-17	NaN
2013-09-18	22.01
2013-09-19	NaN
2013-09-20	NaN
2013-09-21	NaN
2013-09-22	21.6
2013-09-23	NaN
2013-09-24	21.75
2013-09-25	22.4
2013-09-26	22.05
2013-09-27	22.42
2013-09-28	22.59
2013-09-29	NaN
2013-09-30	NaN
2013-10-01	NaN
2013-10-02	NaN
2013-10-03	23.32
2013-10-04	NaN
2013-10-05	NaN
2013-10-06	23.19
2013-10-07	NaN
2013-10-08	22.67
2013-10-09	NaN
2013-10-10	NaN
2013-10-11	NaN
2013-10-12	NaN
2013-10-13	NaN
2013-10-14	21.88
2013-10-15	NaN
2013-10-16	NaN
2013-10-17	21.98
2013-10-18	NaN
2013-10-19	NaN
2013-10-20	NaN
2013-10-21	NaN
2013-10-22	NaN
2013-10-23	NaN
2013-10-24	NaN
2013-10-25	21.99
2013-10-26	22.16
2013-10-27	22.17
2013-10-28	21.98
2013-10-29	22.26
2013-10-30	NaN
2013-10-31	NaN
2013-11-01	NaN
2013-11-02	21.78
2013-11-03	21.45
2013-11-04	NaN
2013-11-05	NaN
2013-11-06	20.46
2013-11-07	20.71
2013-11-08	NaN
2013-11-09	NaN
2013-11-10	NaN
2013-11-11	NaN
2013-11-12	NaN
2013-11-13	NaN
2013-11-14	NaN
2013-11-15	NaN
2013-11-16	NaN
2013-11-17	NaN
2013-11-18	NaN
2013-11-19	NaN
2013-11-20	NaN
2013-11-21	NaN
2013-11-22	NaN
2013-11-23	NaN
2013-11-24	NaN
2013-11-25	NaN
2013-11-26	16.39
2013-11-27	16.22
2013-11-28	NaN
2013-11-29	NaN
2013-11-30	15.84
2013-12-01	NaN
2013-12-02	NaN
2013-12-03	NaN
2013-12-04	15.66
2013-12-05	NaN
2013-12-06	NaN
2013-12-07	15.54
2013-12-08	NaN
2013-12-09	NaN
2013-12-10	NaN
2013-12-11	15.33
2013-12-12	NaN
2013-12-13	NaN
2013-12-14	NaN
2013-12-15	NaN
2013-12-16	15.6
2013-12-17	NaN
2013-12-18	15.16
2013-12-19	NaN
2013-12-20	NaN
2013-12-21	NaN
2013-12-22	NaN
2013-12-23	NaN
2013-12-24	NaN
2013-12-25	NaN
2013-12-26	NaN
2013-12-27	NaN
2013-12-28	15.04
2013-12-29	NaN
2013-12-30	NaN
2013-12-31	NaN
2014-01-01	NaN
2014-01-02	NaN
2014-01-03	NaN
2014-01-04	NaN
2014-01-05	NaN
2014-01-06	NaN
2014-01-07	NaN
2014-01-08	NaN
2014-01-09	NaN
2014-01-10	13.96
2014-01-11	NaN
2014-01-12	NaN
2014-01-13	NaN
2014-01-14	NaN
2014-01-15	NaN
2014-01-16	NaN
2014-01-17	NaN
2014-01-18	14.13
2014-01-19	NaN
2014-01-20	NaN
2014-01-21	NaN
2014-01-22	NaN
2014-01-23	NaN
2014-01-24	NaN
2014-01-25	NaN
2014-01-26	NaN
2014-01-27	NaN
2014-01-28	NaN
2014-01-29	NaN
2014-01-30	NaN
2014-01-31	NaN
2014-02-01	NaN
2014-02-02	NaN
2014-02-03	NaN
2014-02-04	12.94
2014-02-05	NaN
2014-02-06	12.95
2014-02-07	13.09
2014-02-08	NaN
2014-02-09	NaN
2014-02-10	NaN
2014-02-11	NaN
2014-02-12	NaN
2014-02-13	12.57
2014-02-14	NaN
2014-02-15	13.52
2014-02-16	13.45
2014-02-17	NaN
2014-02-18	13.72
2014-02-19	NaN
2014-02-20	NaN
2014-02-21	NaN
2014-02-22	NaN
2014-02-23	NaN
2014-02-24	13.56
2014-02-25	NaN
2014-02-26	NaN
2014-02-27	NaN
2014-02-28	NaN
2014-03-01	NaN
2014-03-02	NaN
2014-03-03	NaN
2014-03-04	NaN
2014-03-05	NaN
2014-03-06	13.2
2014-03-07	13.02
2014-03-08	13.25
2014-03-09	NaN
2014-03-10	13.2
2014-03-11	NaN
2014-03-12	13.21
2014-03-13	13.11
2014-03-14	NaN
2014-03-15	NaN
2014-03-16	NaN
2014-03-17	13.37
2014-03-18	NaN
2014-03-19	NaN
2014-03-20	NaN
2014-03-21	NaN
2014-03-22	14.73
2014-03-23	NaN
2014-03-24	NaN
2014-03-25	NaN
2014-03-26	13.54
2014-03-27	NaN
2014-03-28	NaN
2014-03-29	13.75
2014-03-30	NaN
2014-03-31	NaN
2014-04-01	NaN
2014-04-02	NaN
2014-04-03	NaN
2014-04-04	NaN
2014-04-05	NaN
2014-04-06	14.35
2014-04-07	14.58
2014-04-08	NaN
2014-04-09	15.89
2014-04-10	NaN
2014-04-11	15.97
2014-04-12	NaN
2014-04-13	NaN
2014-04-14	NaN
2014-04-15	NaN
2014-04-16	16.5
2014-04-17	NaN
2014-04-18	16.28
2014-04-19	NaN
2014-04-20	15.96
2014-04-21	NaN
2014-04-22	NaN
2014-04-23	NaN
2014-04-24	NaN
2014-04-25	17.65
2014-04-26	NaN
2014-04-27	16.41
2014-04-28	15.37
2014-04-29	NaN
2014-04-30	NaN
2014-05-01	NaN
2014-05-02	NaN
2014-05-03	NaN
2014-05-04	15.35
2014-05-05	NaN
2014-05-06	16.68
2014-05-07	NaN
2014-05-08	16.65
2014-05-09	16.99
2014-05-10	17.26
2014-05-11	NaN
2014-05-12	NaN
2014-05-13	17.77
2014-05-14	16.23
2014-05-15	15.42
2014-05-16	16.16
2014-05-17	15.77
2014-05-18	15.97
2014-05-19	NaN
2014-05-20	NaN
2014-05-21	NaN
2014-05-22	NaN
2014-05-23	NaN
2014-05-24	18.08
2014-05-25	NaN
2014-05-26	NaN
2014-05-27	NaN
2014-05-28	NaN
2014-05-29	NaN
2014-05-30	NaN
2014-05-31	NaN

## Sheet: Tavolara MPA
Date	T°C
2013-06-01	NaN
2013-06-02	NaN
2013-06-03	NaN
2013-06-04	17.31
2013-06-05	NaN
2013-06-06	NaN
2013-06-07	18.55
2013-06-08	NaN
2013-06-09	NaN
2013-06-10	NaN
2013-06-11	18.85
2013-06-12	NaN
2013-06-13	NaN
2013-06-14	19.98
2013-06-15	20.29
2013-06-16	21.11
2013-06-17	NaN
2013-06-18	21.2
2013-06-19	NaN
2013-06-20	NaN
2013-06-21	20.4
2013-06-22	21.36
2013-06-23	21.88
2013-06-24	NaN
2013-06-25	NaN
2013-06-26	NaN
2013-06-27	20.5
2013-06-28	NaN
2013-06-29	NaN
2013-06-30	NaN
2013-07-01	21.63
2013-07-02	21.78
2013-07-03	NaN
2013-07-04	NaN
2013-07-05	NaN
2013-07-06	22.73
2013-07-07	22.69
2013-07-08	23.18
2013-07-09	23.57
2013-07-10	23.94
2013-07-11	23.97
2013-07-12	NaN
2013-07-13	24.05
2013-07-14	NaN
2013-07-15	NaN
2013-07-16	25.25
2013-07-17	NaN
2013-07-18	25.76
2013-07-19	NaN
2013-07-20	NaN
2013-07-21	NaN
2013-07-22	26.7
2013-07-23	NaN
2013-07-24	26.33
2013-07-25	26.69
2013-07-26	NaN
2013-07-27	27.08
2013-07-28	NaN
2013-07-29	NaN
2013-07-30	NaN
2013-07-31	NaN
2013-08-01	25.23
2013-08-02	25.32
2013-08-03	25.94
2013-08-04	NaN
2013-08-05	25.29
2013-08-06	NaN
2013-08-07	26.89
2013-08-08	NaN
2013-08-09	NaN
2013-08-10	NaN
2013-08-11	NaN
2013-08-12	26.25
2013-08-13	NaN
2013-08-14	26.26
2013-08-15	NaN
2013-08-16	NaN
2013-08-17	NaN
2013-08-18	NaN
2013-08-19	26.94
2013-08-20	NaN
2013-08-21	NaN
2013-08-22	NaN
2013-08-23	26.27
2013-08-24	NaN
2013-08-25	NaN
2013-08-26	NaN
2013-08-27	NaN
2013-08-28	25.46
2013-08-29	NaN
2013-08-30	NaN
2013-08-31	NaN
2013-09-01	NaN
2013-09-02	NaN
2013-09-03	NaN
2013-09-04	NaN
2013-09-05	NaN
2013-09-06	NaN
2013-09-07	NaN
2013-09-08	NaN
2013-09-09	NaN
2013-09-10	NaN
2013-09-11	NaN
2013-09-12	NaN
2013-09-13	NaN
2013-09-14	NaN
2013-09-15	NaN
2013-09-16	NaN
2013-09-17	NaN
2013-09-18	NaN
2013-09-19	NaN
2013-09-20	NaN
2013-09-21	NaN
2013-09-22	22.13
2013-09-23	NaN
2013-09-24	NaN
2013-09-25	NaN
2013-09-26	NaN
2013-09-27	22.82
2013-09-28	NaN
2013-09-29	NaN
2013-09-30	NaN
2013-10-01	22.31
2013-10-02	NaN
2013-10-03	NaN
2013-10-04	NaN
2013-10-05	NaN
2013-10-06	NaN
2013-10-07	NaN
2013-10-08	NaN
2013-10-09	NaN
2013-10-10	21.4
2013-10-11	NaN
2013-10-12	NaN
2013-10-13	NaN
2013-10-14	NaN
2013-10-15	NaN
2013-10-16	NaN
2013-10-17	20.78
2013-10-18	NaN
2013-10-19	NaN
2013-10-20	NaN
2013-10-21	NaN
2013-10-22	NaN
2013-10-23	NaN
2013-10-24	NaN
2013-10-25	NaN
2013-10-26	20.9
2013-10-27	NaN
2013-10-28	NaN
2013-10-29	NaN
2013-10-30	NaN
2013-10-31	NaN
2013-11-01	NaN
2013-11-02	20.18
2013-11-03	NaN
2013-11-04	NaN
2013-11-05	NaN
2013-11-06	NaN
2013-11-07	20.19
2013-11-08	NaN
2013-11-09	NaN
2013-11-10	NaN
2013-11-11	NaN
2013-11-12	NaN
2013-11-13	NaN
2013-11-14	NaN
2013-11-15	NaN
2013-11-16	NaN
2013-11-17	NaN
2013-11-18	NaN
2013-11-19	NaN
2013-11-20	NaN
2013-11-21	NaN
2013-11-22	NaN
2013-11-23	NaN
2013-11-24	NaN
2013-11-25	NaN
2013-11-26	NaN
2013-11-27	NaN
2013-11-28	NaN
2013-11-29	NaN
2013-11-30	NaN
2013-12-01	NaN
2013-12-02	NaN
2013-12-03	NaN
2013-12-04	NaN
2013-12-05	NaN
2013-12-06	NaN
2013-12-07	NaN
2013-12-08	NaN
2013-12-09	NaN
2013-12-10	NaN
2013-12-11	NaN
2013-12-12	NaN
2013-12-13	NaN
2013-12-14	NaN
2013-12-15	NaN
2013-12-16	NaN
2013-12-17	NaN
2013-12-18	NaN
2013-12-19	NaN
2013-12-20	NaN
2013-12-21	NaN
2013-12-22	NaN
2013-12-23	NaN
2013-12-24	NaN
2013-12-25	NaN
2013-12-26	NaN
2013-12-27	NaN
2013-12-28	NaN
2013-12-29	NaN
2013-12-30	NaN
2013-12-31	NaN
2014-01-01	NaN
2014-01-02	NaN
2014-01-03	14.32
2014-01-04	NaN
2014-01-05	NaN
2014-01-06	NaN
2014-01-07	NaN
2014-01-08	NaN
2014-01-09	NaN
2014-01-10	NaN
2014-01-11	NaN
2014-01-12	NaN
2014-01-13	NaN
2014-01-14	NaN
2014-01-15	NaN
2014-01-16	NaN
2014-01-17	NaN
2014-01-18	NaN
2014-01-19	NaN
2014-01-20	NaN
2014-01-21	NaN
2014-01-22	NaN
2014-01-23	NaN
2014-01-24	NaN
2014-01-25	NaN
2014-01-26	NaN
2014-01-27	NaN
2014-01-28	NaN
2014-01-29	NaN
2014-01-30	NaN
2014-01-31	NaN
2014-02-01	NaN
2014-02-02	NaN
2014-02-03	NaN
2014-02-04	NaN
2014-02-05	NaN
2014-02-06	13.08
2014-02-07	NaN
2014-02-08	13.31
2014-02-09	NaN
2014-02-10	NaN
2014-02-11	NaN
2014-02-12	NaN
2014-02-13	13.37
2014-02-14	NaN
2014-02-15	13.12
2014-02-16	NaN
2014-02-17	NaN
2014-02-18	NaN
2014-02-19	NaN
2014-02-20	NaN
2014-02-21	NaN
2014-02-22	NaN
2014-02-23	NaN
2014-02-24	NaN
2014-02-25	NaN
2014-02-26	NaN
2014-02-27	NaN
2014-02-28	NaN
2014-03-01	NaN
2014-03-02	NaN
2014-03-03	NaN
2014-03-04	NaN
2014-03-05	NaN
2014-03-06	NaN
2014-03-07	NaN
2014-03-08	12.98
2014-03-09	NaN
2014-03-10	13.08
2014-03-11	NaN
2014-03-12	NaN
2014-03-13	NaN
2014-03-14	NaN
2014-03-15	NaN
2014-03-16	NaN
2014-03-17	13.52
2014-03-18	NaN
2014-03-19	NaN
2014-03-20	NaN
2014-03-21	NaN
2014-03-22	NaN
2014-03-23	NaN
2014-03-24	NaN
2014-03-25	NaN
2014-03-26	NaN
2014-03-27	NaN
2014-03-28	NaN
2014-03-29	NaN
2014-03-30	NaN
2014-03-31	NaN
2014-04-01	NaN
2014-04-02	NaN
2014-04-03	NaN
2014-04-04	NaN
2014-04-05	NaN
2014-04-06	NaN
2014-04-07	NaN
2014-04-08	NaN
2014-04-09	15.04
2014-04-10	NaN
2014-04-11	15.31
2014-04-12	NaN
2014-04-13	NaN
2014-04-14	NaN
2014-04-15	NaN
2014-04-16	NaN
2014-04-17	NaN
2014-04-18	15.54
2014-04-19	NaN
2014-04-20	14.89
2014-04-21	15.59
2014-04-22	NaN
2014-04-23	NaN
2014-04-24	NaN
2014-04-25	16.53
2014-04-26	NaN
2014-04-27	16.49
2014-04-28	NaN
2014-04-29	NaN
2014-04-30	NaN
2014-05-01	NaN
2014-05-02	NaN
2014-05-03	NaN
2014-05-04	NaN
2014-05-05	NaN
2014-05-06	16.24
2014-05-07	NaN
2014-05-08	NaN
2014-05-09	16.37
2014-05-10	17.31
2014-05-11	NaN
2014-05-12	NaN
2014-05-13	NaN
2014-05-14	NaN
2014-05-15	17.64
2014-05-16	NaN
2014-05-17	NaN
2014-05-18	17.66
2014-05-19	NaN
2014-05-20	NaN
2014-05-21	NaN
2014-05-22	NaN
2014-05-23	NaN
2014-05-24	NaN
2014-05-25	NaN
2014-05-26	NaN
2014-05-27	18.65
2014-05-28	NaN
2014-05-29	17.93
2014-05-30	18.19
2014-05-31	NaN
