# Supplementary material for: Hard time to be parents? Sea urchin fishery shifts potential reproductive contribution of population onto the shoulders of the young adults
Source: PeerJ. 2017 Mar 8;5:e3067. doi: 10.7717/peerj.3067 (PMC5345490; doi:10.7717/peerj.3067)
Supplement: Supplemental Information 11 — This dataset contains the percentage cover values of algal groups, which were evaluated to assess eventual temporal changes between zones. [file peerj-05-3067-s011.xlsx]

## Sheet: Algal cover
Time	Zone	Area	Replicate	code	Chaetomorpha linum	Cladophora rupestris	Codium spp.	Cystoseira spp.	Dictyota spp.	Padina pavonica	Stypocaulon scoparium	Amphiroa rigida	Asparagopsis armata	Cryptonemia lomation	Corallina elongata	Jania rubens	Laurencia complex	Liagora viscida	Lytophillum incrustans	Turf	Posidonia oceanica	Rock	Sand	Other
Summer	Low-pressure	C	1	SUNA1	0	0	0	0	0.84	12.09	0	0	0	0	0	0.89	0	0	0	39	0	24	0.5055	23
Summer	Low-pressure	C	2	SUNA2	0	0	0	0	6	10	0	0	0	0	0	1	0	0	0	41	0	34	0.97555	7
Summer	Low-pressure	C	3	SUNA3	1	0	0	0.178075	0	24	0	0	0	0	0	1	0	0	0	35	0	22	3	14
Summer	Low-pressure	D	1	SUNB1	0	0	0	0	1	5	0	0	0	0	0	0	0	0	0	79	0	0	7	8
Summer	Low-pressure	D	2	SUNB2	0	0	0	0	14	14	0	0	0	0	0	3	0	0	0	53	0	4	6	6
Summer	Low-pressure	D	3	SUNB3	0.230553	0	0	0.269367	11	10	0	0	0	0	0	0	0	0	0	58	0	3	12	6
Summer	High-pressure	A	1	SUTA1	0	0	1	1	1	12	0	0	0	0	0	4	0	0.326194	0	2	0	72	0	7
Summer	High-pressure	A	2	SUTA2	1	0	0.529081	5	20	16	0	0	0	0	0	19	0	0	0	7	0	25	1	5
Summer	High-pressure	A	3	SUTA3	0	0	0	27	10	23	0	0	0	0	0	1	0	0	0	13	0	12	8	6
Summer	High-pressure	B	1	SUTB1	0.340147	0	6	9	17	13	0	0	0	0	0	2	0	0	0	9	0	17	3	24
Summer	High-pressure	B	2	SUTB2	0	0.581705	1	18	8	20	0	0	0	0	0	1	0	0	0	6	19	5	7	14
Summer	High-pressure	B	3	SUTB3	2	0	1	1	24	19	0	0	0	0	0	2	0	0	0	10	0	34	1	6
Winter	Low-pressure	C	1	WINA1	0	0	0	0	18	0	0	0.33	0	0	0	0	0	0	0.34	25.4	0	43.4	4.45	8
Winter	Low-pressure	C	2	WINA2	0	0	0	0.37	25.73	0.03	0	0	0	0	0	0	0	0	0	46.05	0	17.09	6.04	4.7
Winter	Low-pressure	C	3	WINA3	0	0	0	0	14.67	0	0	0	0	0	0	0	0	0	1.2	28.72	1.04	45.76	1.06	7
Winter	Low-pressure	D	1	WINB1	0	0	0	0	0	0	0	0	0	0	0	0	0	0	0	21.08	5	52	18	4
Winter	Low-pressure	D	2	WINB2	0	0	0	0	0	0.17	0	0	0	0	0	0	0	0	0.06	12.7425	5	73	6	3
Winter	Low-pressure	D	3	WINB3	0	0	0	0	0.23	0	0	0	0	0	0.05	0	0	0	3.44	45.6325	1	47	1	2
Winter	High-pressure	A	1	WITA1	0	0	0	0	6.92	0.04	0	0	0	0	0.15	0	0	0	0	87.3	0	3	1	2
Winter	High-pressure	A	2	WITA2	0	0	0	0	9	0	1	0	0	0	0.51	0	0	0	0	71	0	11.29	6	0.965
Winter	High-pressure	A	3	WITA3	0	0	0.03	0	2.52	0	0	0	0	0	28.45	0	0	0	0	67.27	0	1.01	0	0.33
Winter	High-pressure	B	1	WITB1	0	0	0.71	0	2.87	0	0	0.53	1.01	0	0.23	0	0	0	0	62.06	3	25.465	1	3
Winter	High-pressure	B	2	WITB2	0	0	0	0	3.9	0	9.49	1.82	0.49	0	1.06	0	0	0	0.26	67.52	0	13	1.6025	1
Winter	High-pressure	B	3	WITB3	0	0	0	0	1.7	0	6.81	0.88	2	0	0.35	0	0	0	0.25	76	0.125	8	0.27	4
Spring	Low-pressure	C	1	SPNA1	0	0	0	0	13	0.09	0	0	0	0	0	0	0	0	0	0	0	0	0	86.66
Spring	Low-pressure	C	2	SPNA2	0	0	0	0	22.93	0.33	0	0	0	0	0	0	0	0	0	8	0	4	0	65
Spring	Low-pressure	C	3	SPNA3	0	0	0	0	22.66	1.19	0	0.04	0	0	0	0	0	0	0	3.05	0.615	15	5	52
Spring	Low-pressure	D	1	SPNB1	0	0	0.06	0	22.77	0.02	0	0.2	0	0	0	0	7.33	0	0	36.31	0	12.93	0	20.38
Spring	Low-pressure	D	2	SPNB2	0	0	0	0	27.13	0.36	0	0.75	0	0	0	0	42.59	0	0	3.77	1.415	4	2	18
Spring	Low-pressure	D	3	SPNB3	0	0	0	0	36.21	0.24	0	0.21	0	0	0	0	17	0	0	19.805	0.786667	4	7	15
Spring	High-pressure	A	1	SPTA1	0	0	0	0	2.87	0.19	1.52	0.27	0	0	0	0	58.81	0.86	0	23.09	0.115	2	6	4
Spring	High-pressure	A	2	SPTA2	0	0	0	0	3.99	0.98	0	0.31	0	0	0	0	13.26	0	0	36.78	0.165	36	1.605	7
Spring	High-pressure	A	3	SPTA3	0	0	0	0	48.93	9.14	0.11	1	0	0	0	0	0.15	0	0	16	0.2375	13.3025	0.6	11
Spring	High-pressure	B	1	SPTB1	0	0	0	0	65	5.66	2	0.21	0.24	0	0	0	0.3	0.58	0	6.99	0.6425	9	5	4
Spring	High-pressure	B	2	SPTB2	0	0	1.4	0	67.59	1.83	0	0.34	0	0	0	0	2.11	0	0	0	0.3525	9	6.7275	11
Spring	High-pressure	B	3	SPTB3	0	0	0	0	62.96	2.78	0	0.45	0	0	0	0	0.25	0	0	7.28	0.685	9	2	15
